# Supplementary material for: High-Performance Liquid Chromatographic Separation of Stereoisomers of ß-Methyl-Substituted Unusual Amino Acids Utilizing Ion Exchangers Based on Cinchona Alkaloids
Source: Int J Mol Sci. 2025 Apr 23;26(9):4004. doi: 10.3390/ijms26094004 (PMC12072104; doi:10.3390/ijms26094004)
Supplement: Supplementary file 1 [file ijms-26-04004-s001.zip]

Archive with 1 entries (1 files):
- ijms-3542766-supplementary.pdf
